# Supplementary material for: FIB-4 and APRI as Predictive Factors for Short- and Long-Term Survival in Patients with Transjugular Intrahepatic Portosystemic Stent Shunts
Source: Biomedicines. 2022 Apr 28;10(5):1018. doi: 10.3390/biomedicines10051018 (PMC9138812; doi:10.3390/biomedicines10051018)
Supplement: Supplementary file 1 [file biomedicines-10-01018-s001.zip]

Archive with 1 entries (1 files):
- biomedicines-1608155-supplementary.pdf
